# Supplementary material for: Genome-Wide Identification of the Litchi BBX Gene Family and Analysis of Its Potential Role in Pericarp Coloring
Source: Int J Mol Sci. 2025 Nov 7;26(22):10834. doi: 10.3390/ijms262210834 (PMC12652159; doi:10.3390/ijms262210834)
Supplement: Supplementary file 1 [file ijms-26-10834-s001.zip › Table.xlsx]

## Sheet: Table S1
Supplementary Table S1 qPCR primer information
Gene Name	Forward (5'-3')	Reverse (5'-3')
LcActin	ACCGTATGAGCAAGGAAATCACTG	TCGTCGTACTCACCCTTTGAAATC
LcBBX1	AACTTGAATGGCTAGCAGACA	CTTCTTGTGAGGCATGTTGGA
LcBBX2	AAACCAAGCGACCCAGCT	TGGCAAACCGGCCTTTGA
LcBBX3	AGAGAGAAGCGGAAGAACCGT	GGTCCGCTTCGATTTCCAAGT
LcBBX4	GCAGGTGGAGTTGGGGAT	ATCCGTTGTCCATGTAGCCAT
LcBBX5	ACAACAGCAGCAGAAGCAT	ACGGATGGCAAGAACCGT
LcBBX6	GGGCAGCCAGGAAATATGCAT	GTCAGGAACCACGGGACT
LcBBX7	GGAGTAGAAGGCTGGGGCTAA	CGCGACCGCACATTTTCAAT
LcBBX8	GCCAACACTTCACCGACCAAT	GCTTCGGTGAAGGCATGGAAT
LcBBX9	CCTGGCCGTTTGGATGAACT	ATTGCTGTTCACCTTGCCATC
LcBBX10	GTTGCCTGGTTGGCATGTT	GATGCAGTTGAGTTGGTGCT
LcBBX11	GCTTGGAGGACAGGGCAAT	AGAACGTCAAGCTCTGGCAAT
LcBBX12	ATCAAGTGGTTCCGTGGACAT	GCAGTCTCACGCATGTGGT
LcBBX13	GGTTGGACAAGACGAGGATGAG	GCCAGCAGTCATCGGGATT
LcBBX14	GTTTCCAGGCGATAAAGGTGGT	ATCGACATTACCCTCTGCCAAT
LcBBX15	CACCTCAGATCTTCAATCGCAGG	ACGGTAGAAGATTTCGACCCGT
LcBBX16	AGCCAACCCTTTCGCTCTT	AAGTTAGCTTCATGCACCCACT
LcBBX17	CTGGCCTTACTGGTGAGAGT	GTCTTGTCAAACTTGCGGGT
LcBBX18	GCCATGGACGACTGGTGAT	CTGTATCTTGACACCCTCGCT
LcBBX19	AAGCTACTTGCCCGACCAT	CCCGCTTTCGTACATCTGCT
LcBBX20	GTGATTCTCTCAGTCACAGTTTGT	GCTGGGGAGGCATTTGAAT
LcBBX21	ACGGTTCTCTCAGTCACTGTTTG	CCTGGCCTCCCTGTCCATT

## Sheet: Table S2
Supplementary Table S2 Physicochemical properties and subcellular localization of LcBBX genes
ID	Gene Name	Molecular weight（KDa）	Length(bp)	Length(aa)	pI	Instability index	Predicted Location
LITCHI015918.m1	LcBBX1	27.43	759	248	5.27	47.99	nucleus
LITCHI016333.m1	LcBBX2	40.55	1143	374	5.94	42.82	chloroplast
LITCHI016841.m1	LcBBX3	37.56	1061	347	5.88	42.33	nucleus
LITCHI012711.m1	LcBBX4	22.51	649	212	6.29	30.72	nucleus
LITCHI013273.m1	LcBBX5	30.69	857	280	4.44	60.93	nucleus
LITCHI026370.m1	LcBBX6	41.94	1131	370	5.68	52.06	nucleus
LITCHI031373.m1	LcBBX7	27.43	780	255	9.67	61.17	nucleus
LITCHI001893.m1	LcBBX8	32.29	887	290	6.17	50.69	nucleus
LITCHI001927.m1	LcBBX9	22.66	637	208	6.59	49.17	nucleus
LITCHI010199.m4	LcBBX10	33.47	933	305	6.4	62.51	nucleus
LITCHI012034.m1	LcBBX11	27.38	765	250	4.89	38.72	nucleus
LITCHI029340.m1	LcBBX12	25.96	701	229	4.65	51.58	nucleus
LITCHI023190.m1	LcBBX13	49.01	1345	440	5.09	41.6	nucleus
LITCHI006504.m2	LcBBX14	22.41	616	201	6.54	44.25	cytosol
LITCHI021165.m1	LcBBX15	27.55	762	249	4.54	68.6	nucleus
LITCHI021216.m1	LcBBX16	15.21	405	132	9.22	67.55	nucleus
LITCHI021516.m1	LcBBX17	45.49	1290	422	5.11	53.75	nucleus
LITCHI005542.m1	LcBBX18	50.9	1399	458	5.38	50.87	nucleus
LITCHI005661.m1	LcBBX19	56.19	1524	499	5.44	52.58	nucleus
LITCHI019305.m1	LcBBX20	39.12	1076	352	5.66	41.27	nucleus
LITCHI019307.m1	LcBBX21	39.13	1076	352	5.69	38.15	nucleus

## Sheet: Table S3
Supplementary Table S3 The predicted target sites of miRNA of LcBBX genes
miRNA_ID	Gene_Name	Gene_ID	Location	miRNA_aligned_fragment	Target_aligned_fragment
miR535	LcBBX5	LITCHI013273.m1	CDS	GUGCUCUAUCUCGUUGUCAUA	UCUGAUGAUGAGAUCGGGUGC
miR482i	LcBBX5	LITCHI013273.m1	UTR	GGAAUGAACAGUUUGGGAAGA	AGUUUAUAAAAUGUUCAUUUU
miR2275d/e	LcBBX6	LITCHI026370.m1	CDS	AGAGUUGAAGGAAGCUGAAGC	AAGUCAACUUCCUUCGACAUU
miR2275a	LcBBX7	LITCHI031373.m1	CDS	UUUGGUUUCCUCCUGUAUCUUA	CAUGGAGGAGGAGGAGGCCGAA
miR156b/c	LcBBX8	LITCHI001893.m1	CDS	UUGACAGAAGAGAGUGAGCAC	CCCAUCACAUUCUUCUGUCAA
miR395a/c/d/g/h/i	LcBBX9	LITCHI001927.m1	UTR	CUGAAGUGUUUGGGGGAACUC	UCGUUUACCUAAAUGUUUCAA
miR3627h	LcBBX9	LITCHI001927.m1	CDS	UUGUCGCAGGAGCGUUGGCAC	UCUCUGCCGCUCCUGCGACGA
miR1030a	LcBBX10	LITCHI010199.m4	UTR	AGGUGCAGGUGUAUUUGCAGA	AGUGUGAAUCCACCUCCAUCU
miR482c/e/f	LcBBX11	LITCHI012034.m1	CDS	UGUGGGAGGAUUGGACAGAAC	UCUUUGUCUAAUUUCCCCACU
miR156j	LcBBX13	LITCHI023190.m1	CDS	GCUCUCUACUCUUCUGUCAUCA	CCCUUAUGGAAGAGUAGGGUGU
miR319a	LcBBX14	LITCHI006504.m1	UTR	AGUGAAUGAUG-CGGGAGACAA	UUGUCUUUCGUCAUCAUUCGCU
miR1030b	LcBBX14	LITCHI006504.m1	CDS	AGGUGCAGGUGUAGGUGCAGG	UUUGCAUAUAUACUUGAAUCU
miR1030a	LcBBX14	LITCHI006504.m1	UTR	AGGUGCAGGUGUAUUUGCAGA	UUUGCAUAUAUACUUGAAUCU
miR477e	LcBBX15	LITCHI021165.m1	CDS	UGCUGGAAGAAUUUGAGGGAAG	GCCUCCUCCAGUUCUUCAAGUA
miR2275a/b/g	LcBBX15	LITCHI021165.m1	CDS	AGAACUGGAGGAAUCCAAAUA	CCGUCGGCCUCCUCCAGUUCU
miR156b/c	LcBBX15	LITCHI021165.m1	CDS	UUGACAGAAGAGAGUGAGCAC	UGCCUUACUCUAUUCUCUCAA
miR2275d/e	LcBBX16	LITCHI021216.m1	CDS	AGAGUUGAAGGAAGCUGAAGC	UUUUCAG-UUCCUUUGAUUUU
miR2275c/f	LcBBX16	LITCHI021216.m1	UTR	AGAAUUGGAGGAAGUUAAAUA	CUUUUCAGUUCCUUUGAUUUU
miR159a	LcBBX17	LITCHI021516.m1	CDS	UUUGGAUUGAAGGGAGCUCUA	CAGAGCUUUCUUCAAUUUGGU
miR1030b	LcBBX17	LITCHI021516.m1	CDS	AGGUGCAGGUGUAGGUGCAGG	ACUUCAUCUACACCUGGACUU
miR390a	LcBBX18	LITCHI005542.m1	CDS	CGCUAUCUAUCCUGAGUUUCA	CAAAACGAAGGAGAGAUGGCG
miR477e	LcBBX19	LITCHI005661.m1	CDS	UGCUGGAAGAAUUUGAGGGAAG	UUUCUCUCAGAUUCUUUUAGUU
miR171d	LcBBX20	LITCHI019305.m1	CDS	UAUUGGUUCGGUUCAAUAAGA	UGUUGAUGAACCCAACCAAGA

## Sheet: Table S4
Supplementary Table S4 The Expression levels of LcBBX genes in different tissue
Gene Name	ovary	sterile_stamens	leaf	stamens	stigma	femal_flower	male_flower	carpopodium	fruitlet	seed	aril	pericarp
LcBBX1	95.4549	59.3085	215.595	20.0489	42.0851	27.4131	23.097	98.1419	80.4175	25.897	37.221	225.675
LcBBX2	483.904	410.814	126.119	175.337	69.1868	86.6298	211.871	196.744	108.215	29.0592	21.6102	226.927
LcBBX3	203.641	69.2967	237.161	54.4965	57.4981	145.588	97.8731	292.225	119.498	59.5905	170.861	487.562
LcBBX4	19.7715	33.0119	71.2532	18.1534	35.5818	16.6766	13.6798	33.6691	34.3621	28.0233	16.7739	27.7593
LcBBX5	21.5316	24.6601	36.446	10.3161	6.01625	25.9373	23.1631	56.1323	14.8731	26.4968	66.3611	78.2165
LcBBX6	12.2032	11.0604	29.6943	5.68659	23.8644	15.496	8.78941	17.3974	17.8478	8.50514	10.2847	42.1607
LcBBX7	40.3644	18.0013	12.2579	8.49344	11.3736	11.6958	8.3929	15.2483	8.92388	2.72601	4.95872	13.41
LcBBX8	0.293346	0.169292	5.24402	0	0.515678	1.29133	0.495644	0.92104	1.02573	0.763281	3.42825	0.573971
LcBBX9	110.474	116.642	790.995	65.7604	39.8791	51.1551	47.8792	100.086	94.3674	75.6194	48.7913	703.479
LcBBX10	28.3959	74.8269	16.4531	40.8268	9.16761	19.0563	21.1144	22.2073	21.3352	41.5443	82.3392	12.1056
LcBBX11	0.0586693	0.112861	0	0.218715	0.22919	0.0368952	0	0	0.30772	0.21808	0.122437	0.104358
LcBBX12	7.627	1.01575	2.94976	0.328073	2.14866	4.16915	2.0817	31.3154	8.41101	2.56244	2.08144	18.1583
LcBBX13	0.176008	0	9.96365	0	2.66434	1.32823	0.0660858	0.102338	0	0	0.122437	2.03499
LcBBX14	46.5834	53.7783	59.7163	5.7595	21.0855	12.1016	17.3145	25.9938	21.9507	29.4409	53.75	191.967
LcBBX15	120.389	182.383	46.6718	83.6585	12.319	20.5691	24.7161	15.3507	16.3092	45.9059	14.8762	86.513
LcBBX16	2.2881	5.92521	2.09761	5.97821	0.429732	0.922379	1.58606	1.22805	0.30772	0.436161	0.122437	1.35666
LcBBX17	193.374	336.721	145.456	314.221	87.4934	170.327	322.334	60.6863	77.3403	68.1501	69.6057	58.5972
LcBBX18	30.0973	1.35433	154.305	7.07179	11.3163	31.6007	1.98257	47.8429	27.2845	14.3933	1.46925	99.2969
LcBBX19	130.598	171.436	9.17704	285.569	15.4131	59.0876	193.532	7.0613	5.33381	19.8453	56.9946	5.21791
LcBBX20	40.8925	2.14436	32.3818	0.255168	3.12272	6.27218	0.594772	4.6052	2.66691	2.88957	3.12216	39.03
LcBBX21	14.1393	2.20079	45.6886	0	4.12543	5.38669	0.429558	5.98676	4.30808	3.81641	3.85678	32.2989

## Sheet: Table S5
Supplementary Table S5 The Expression levels of LcBBX genes at different stages of pericarp coloring
Gene Name	Green	Yellow	Red
LcBBX1	89.4669	58.0095	79.2681
LcBBX2	77.7201	45.9603	53.0674
LcBBX3	46.5337	25.9962	33.9304
LcBBX4	1.11533	2.86247	3.67854
LcBBX5	19.072	42.8181	17.6473
LcBBX6	12.4625	8.74135	17.0959
LcBBX7	11.9247	5.08926	10.4374
LcBBX8	0	0.141513	0
LcBBX9	54.2874	17.9919	27.9999
LcBBX10	5.62639	10.8972	15.2722
LcBBX11	0	0	0
LcBBX12	3.29576	4.06194	2.5757
LcBBX13	0.913126	0	0.722022
LcBBX14	116.783	27.0591	60.9061
LcBBX15	39.1827	23.6679	30.0123
LcBBX16	6.18536	1.04071	4.08207
LcBBX17	10.2607	10.9979	9.3864
LcBBX18	38.2672	53.6188	30.591
LcBBX19	0.451543	0.91655	1.70016
LcBBX20	9.80361	6.23025	2.11395
LcBBX21	3.7514	1.48623	4.13075
